# Supplementary material for: Rapid selection and identification of functional CD8+ T cell epitopes from large peptide-coding libraries
Source: Nat Commun. 2019 Oct 7;10:4553. doi: 10.1038/s41467-019-12444-7 (PMC6779888; doi:10.1038/s41467-019-12444-7)
Supplement: Supplementary file 4 — Source Data [file 41467_2019_12444_MOESM4_ESM.xlsx]

## Sheet: Fig2b
	% of Live target cells in Shifted gate (sets of 3 technical replicates)
Scrambled control-expressing ID8, 4h co-culture w/OT-I CTL	3.36
	3.89
	3.37
Scrambled control-expressing ID8, no CTL co-culture	0.77
	0.63
	0.75
Ova minigene-expressing ID8, 4h co-culture w/OT-I CTL	54
	51.5
	51.5
Ova minigene-expressing ID8, no CTL co-culture	4.59
	5.04
	4.09

## Sheet: Fig2ce
qPCR Standard Curves
	10 plasmid copies/reaction (technical replicate Ct numbers)	100 plasmid copies/reaction (technical replicate Ct numbers)	1,000 plasmid copies/reaction (technical replicate Ct numbers)	10,000 plasmid copies/reaction (technical replicate Ct numbers)	100,000 plasmid copies/reaction (technical replicate Ct numbers)
Ova curve/Ova detector	40.9167	36.9732	30.7903	25.3007	20.5811
	41.0655	37.0067	30.9997	26.1586	22.0171
	41.8398	35.8549	29.6114	24.9826	20.2845
	42.1426	34.0453	29.4549	24.9648	19.2867
Ova(scrambled) curve/scrambled detector	41.0334	35.7216	29.7453	27.2716	22.8163
	42.1078	40.1986	33.0631	28.0637	22.4354
	43.3038	36.3614	29.81	24.7448	19.712
	41.543	35.7995	29.8927	24.3596	19.4343
Determination of Ova versus Ova(scrambled) minigene-expressing cells per gate
	Ova - Ct number (technical replicates)	Ova(scrambled) - Ct number (technical replicates)	ActB - Ct number (technical replicates)	Ova - Copy number (based on mean Ct and Ova std. curve)	Ova(scrambled) - Copy number (based on mean Ct and scrambled std. curve)	1) Normalization by ActB content between Ova ctrl and scrambled control: H15=2^(AVERAGE(D15:D18)-AVERAGE(D19:D22))	2) Normalize for copy number differences between Ova-minigene cells and scrambled minigene cells: I15=F19/(E15*H15)	Ova(scrambled) - Corrected copy number (corresponding value from column F divided by I15)
Ova only control	37.7743	NULL	31.4277	43.3346	N/A	1.41X as many cells in Ova control rel. to scrambled control	5.74X as many copies of their respective minigene in scrambled cells rel. to Ova cells
	37.4784	NULL	31.7843
	37.8476	NULL	31.4827
	38.4445	NULL	31.603
Scrambled only control	NULL	34.418	32.0636	N/A	349.786
	NULL	34.1022	30.8739
	NULL	33.5961	31.0445
	NULL	33.0168	30.3533
50:50 mix, replicate 1, Shifted gate (Fig 2e)	38.2477	41.1865	31.6072	44.5305	9.03398			1.5725
	37.8218	43.9958	31.7594
	37.9252	41.2058	31.436
	37.3013	42.3164	30.8286
50:50 mix, replicate 2, Shifted gate (Fig 2e)	38.0848	44.31	31.3542	53.5516	6.5489			1.13993
	37.5899	42.9408	31.4567
	37.4209	43.0361	31.4552
	36.5146	41.3712	31.0688
50:50 mix, replicate 3, Shifted gate (Fig 2e)	41.7043	43.0448	33.794	12.2195	2.82333			0.491443
	40.544	45.2237	34.4102
	41.0108	44.6453	33.8726
	39.8539	46.4697	33.8221
50:50 mix, replicate 1, Untouched gate (Fig 2c)	42.518	41.3075	33.9893	7.02412	18.5405			3.22724
	42.0857	40.8747	33.9006
	41.691	40.0181	33.7313
	41.878	39.9028	33.5318
50:50 mix, replicate 2, Untouched gate (Fig 2c)	41.3786	36.323	32.8809	16.9868	118.049			20.5483
	39.2964	36.1596	31.4529
	40.446	36.2869	31.4936
	38.9819	36.3369	30.8514
50:50 mix, replicate 3, Untouched gate (Fig 2c)	40.4613	38.0177	34.0795	14.9266	69.4132			12.0824
	40.4753	37.2419	33.002
	40.4367	36.8716	32.3994
	39.9111	37.851	32.9729
Above number expressed as percentages of detected minigenes
	50:50 mix, Untouched gates, Ova%	50:50 mix, Shifted gates, Ova%
Replicate 1	68.5189	96.5892
Replicate 2	45.2559	97.9157
Replicate 3	55.2652	96.1337

## Sheet: Fig3a
	% of reads containing Ova minigene in Unshifted Gate	% of reads containing Ova minigene in Shifted Gate
1:10 Ova minigene spiked-in	11.388	64.989
1:100 Ova minigene spiked-in	1.11612	17.0929
1:1,000 Ova minigene spiked-in	0.18693	1.59284
1:10,000 Ova minigene spiked-in	0.038294	0.19115
1:100,000 Ova minigene spiked-in	0.015596	0.027371

## Sheet: SupplFig2
Biological replicate	Volume of virus added (uL)	Transduction efficiency by flow cytometry (% of transduced cells fluorescing)	Integrations per cell (viral copy number/(beta-actin copy number/2))		qPCR data used to infer integrations per cell values:
1	0.25	0.00823	0.000342237		Standard Curve
2	0.25	0.013	0.000959031			1,000 plasmid copies/reaction (Mean Ct of 4 technical replicates)	10,000 plasmid copies/reaction (Mean Ct of 4 technical replicates)	100,000 plasmid copies/reaction (Mean Ct of 4 technical replicates)
3	0.25	0.012	0.00152314		Viral standards/viral probe	24.94	21.5857	18.6031
1	0.5	12.8	0.122725		actB standards/actB detector	27.5621	24.0887	20.4631
2	0.5	14.5	0.124483
3	0.5	16.5	0.141025		Experimental samples
1	1	23.2	0.139989			Viral probeset Ct (mean of 4 technical replicates)	Viral probeset Ct SD	Viral mean copy number (based on standard curve)	Viral copy number SD	ActB probeset Ct (mean of 4 technical replicates)	ActB probeset Ct SD	ActB mean copy number	ActB copy number SD
2	1	28.4	0.230239		0.25 uL, replicate 1	34.2585	0.731793	1.11103	0.590085	24.6527	0.158343	6492.73	684.604
3	1	28.6	0.304562		0.25 uL, replicate 2	32.6162	0.135299	3.65903	0.359303	24.4102	0.105342	7630.67	535.279
1	2	40.8	0.484128		0.25 uL, replicate 3	32.4897	1.46959	4.01086	4.27793	24.9671	0.120906	5266.56	424.022
2	2	43	0.558665		0.5 uL, replicate 1	26.7981	0.254255	249.6	46.0592	25.355	0.460764	4067.64	1248.06
3	2	43.6	0.525157		0.5 uL, replicate 2	26.2132	0.0932841	381.582	25.8343	24.7389	0.425236	6130.67	1736.01
1	4	60.7	0.686021		0.5 uL, replicate 3	25.9991	0.143528	445.739	46.4321	24.6929	0.120175	6321.43	505.876
2	4	64.6	0.701785		1 uL, replicate 1	25.8557	0.289533	494.627	103.939	24.5255	0.0769557	7066.65	362.133
3	4	63.4	0.505284		1 uL, replicate 2	25.788	0.11679	519.535	44.0376	25.1989	0.177468	4513.01	533.334
1	8	74.4	1.55247		1 uL, replicate 3	25.7197	0.147537	545.958	58.4605	25.5446	0.126102	3585.2	301.058
2	8	76.2	1.23821		2 uL, replicate 1	24.3417	0.246672	1484.16	265.708	24.7388	0.19117	6131.29	780.521
3	8	76.6	1.23309		2 uL, replicate 2	24.3525	0.184784	1472.66	197.501	24.9655	0.167544	5272.05	588.197
					2 uL, replicate 3	24.571	0.184729	1256.65	168.481	25.1108	0.532852	4785.79	1698.14
					4 uL, replicate 1	24.1307	0.268774	1729.84	337.438	25.0322	1.00186	5043.1	3364.5
					4 uL, replicate 2	24.0838	0.250558	1789.71	325.456	25.0152	0.0860795	5100.46	292.364
					4 uL, replicate 3	25.0317	0.568756	899.532	371.317	25.5549	0.269462	3560.5	638.885
					8 uL, replicate 1	24.361	0.102831	1463.59	109.231	26.5096	0.89876	1885.49	1128.45
					8 uL, replicate 2	23.1772	0.472545	3455.82	1185.21	24.8797	0.257148	5581.95	955.836
					8 uL, replicate 3	23.6174	0.581693	2510.76	1059.99	25.3532	0.526838	4072.33	1428.68

## Sheet: SupplFig3
Sample	% of parent population	# of cells	<--All samples were prepared in the same volume and read at constant flow rate for set time, so cell counts are comparable across samples
noTcells_1h replicate 1 Dead targets (PI-positive)	1.04	9
noTcells_1h replicate 1 Live targets (PI-negative)	99	860
noTcells_1h replicate 1 FRET-shifted	3.84	33
noTcells_1h replicate 2 Dead targets (PI-positive)	1.38	12
noTcells_1h replicate 2 Live targets (PI-negative)	98.6	860
noTcells_1h replicate 2 FRET-shifted	3.72	32
noTcells_1h replicate 3 Dead targets (PI-positive)	0.67	6
noTcells_1h replicate 3 Live targets (PI-negative)	99.3	884
noTcells_1h replicate 3 FRET-shifted	3.05	27
noTcells_2h replicate 1 Dead targets (PI-positive)	1.42	8
noTcells_2h replicate 1 Live targets (PI-negative)	98.6	555
noTcells_2h replicate 1 FRET-shifted	3.42	19
noTcells_2h replicate 2 Dead targets (PI-positive)	0.49	3
noTcells_2h replicate 2 Live targets (PI-negative)	99.4	612
noTcells_2h replicate 2 FRET-shifted	4.9	30
noTcells_2h replicate 3 Dead targets (PI-positive)	1.23	9
noTcells_2h replicate 3 Live targets (PI-negative)	98.8	724
noTcells_2h replicate 3 FRET-shifted	3.73	27
noTcells_3h replicate 1 Dead targets (PI-positive)	0.28	1
noTcells_3h replicate 1 Live targets (PI-negative)	99.7	359
noTcells_3h replicate 1 FRET-shifted	4.18	15
noTcells_3h replicate 2 Dead targets (PI-positive)	0.68	2
noTcells_3h replicate 2 Live targets (PI-negative)	99.3	294
noTcells_3h replicate 2 FRET-shifted	4.08	12
noTcells_3h replicate 3 Dead targets (PI-positive)	0.81	4
noTcells_3h replicate 3 Live targets (PI-negative)	99.2	490
noTcells_3h replicate 3 FRET-shifted	4.49	22
noTcells_4h replicate 1 Dead targets (PI-positive)	0	0
noTcells_4h replicate 1 Live targets (PI-negative)	100	120
noTcells_4h replicate 1 FRET-shifted	5	6
noTcells_4h replicate 2 Dead targets (PI-positive)	1.22	4
noTcells_4h replicate 2 Live targets (PI-negative)	98.8	324
noTcells_4h replicate 2 FRET-shifted	4.63	15
noTcells_4h replicate 3 Dead targets (PI-positive)	0.86	3
noTcells_4h replicate 3 Live targets (PI-negative)	99.1	345
noTcells_4h replicate 3 FRET-shifted	7.54	26
noTcells_5h replicate 1 Dead targets (PI-positive)	1.22	4
noTcells_5h replicate 1 Live targets (PI-negative)	98.8	324
noTcells_5h replicate 1 FRET-shifted	4.32	14
noTcells_5h replicate 2 Dead targets (PI-positive)	1.74	8
noTcells_5h replicate 2 Live targets (PI-negative)	98.3	451
noTcells_5h replicate 2 FRET-shifted	3.99	18
noTcells_5h replicate 3 Dead targets (PI-positive)	2.68	3
noTcells_5h replicate 3 Live targets (PI-negative)	96.4	108
noTcells_5h replicate 3 FRET-shifted	6.48	7
noTcells_6h replicate 1 Dead targets (PI-positive)	0	0
noTcells_6h replicate 1 Live targets (PI-negative)	100	94
noTcells_6h replicate 1 FRET-shifted	5.32	5
noTcells_6h replicate 2 Dead targets (PI-positive)	0.85	2
noTcells_6h replicate 2 Live targets (PI-negative)	99.1	232
noTcells_6h replicate 2 FRET-shifted	3.45	8
noTcells_6h replicate 3 Dead targets (PI-positive)	1.51	4
noTcells_6h replicate 3 Live targets (PI-negative)	98.5	261
noTcells_6h replicate 3 FRET-shifted	4.98	13
noTcells_8h replicate 1 Dead targets (PI-positive)	3.17	6
noTcells_8h replicate 1 Live targets (PI-negative)	96.8	183
noTcells_8h replicate 1 FRET-shifted	7.1	13
noTcells_8h replicate 2 Dead targets (PI-positive)	3.95	9
noTcells_8h replicate 2 Live targets (PI-negative)	96.1	219
noTcells_8h replicate 2 FRET-shifted	6.39	14
noTcells_8h replicate 3 Dead targets (PI-positive)	2.63	9
noTcells_8h replicate 3 Live targets (PI-negative)	97.4	333
noTcells_8h replicate 3 FRET-shifted	6.01	20
noTcells_12h replicate 1 Dead targets (PI-positive)	2.25	4
noTcells_12h replicate 1 Live targets (PI-negative)	97.8	174
noTcells_12h replicate 1 FRET-shifted	5.75	10
noTcells_12h replicate 2 Dead targets (PI-positive)	1.25	2
noTcells_12h replicate 2 Live targets (PI-negative)	98.8	158
noTcells_12h replicate 2 FRET-shifted	3.16	5
noTcells_12h replicate 3 Dead targets (PI-positive)	4.55	3
noTcells_12h replicate 3 Live targets (PI-negative)	95.5	63
noTcells_12h replicate 3 FRET-shifted	0	0
noTcells_16h replicate 1 Dead targets (PI-positive)	1.92	2
noTcells_16h replicate 1 Live targets (PI-negative)	98.1	102
noTcells_16h replicate 1 FRET-shifted	6.86	7
noTcells_16h replicate 2 Dead targets (PI-positive)	2.97	3
noTcells_16h replicate 2 Live targets (PI-negative)	96	97
noTcells_16h replicate 2 FRET-shifted	1.03	1
noTcells_16h replicate 3 Dead targets (PI-positive)	3.9	3
noTcells_16h replicate 3 Live targets (PI-negative)	96.1	74
noTcells_16h replicate 3 FRET-shifted	6.76	5
noTcells_24h replicate 1 Dead targets (PI-positive)	14.3	7
noTcells_24h replicate 1 Live targets (PI-negative)	85.7	42
noTcells_24h replicate 1 FRET-shifted	7.14	3
noTcells_24h replicate 2 Dead targets (PI-positive)	2.86	1
noTcells_24h replicate 2 Live targets (PI-negative)	97.1	34
noTcells_24h replicate 2 FRET-shifted	11.8	4
noTcells_24h replicate 3 Dead targets (PI-positive)	3.33	2
noTcells_24h replicate 3 Live targets (PI-negative)	96.7	58
noTcells_24h replicate 3 FRET-shifted	13.8	8
0.5:1_1h replicate 1 Dead targets (PI-positive)	2.35	31
0.5:1_1h replicate 1 Live targets (PI-negative)	97.4	1287
0.5:1_1h replicate 1 FRET-shifted	12.9	166
0.5:1_1h replicate 2 Dead targets (PI-positive)	2.27	25
0.5:1_1h replicate 2 Live targets (PI-negative)	97.6	1075
0.5:1_1h replicate 2 FRET-shifted	14.8	159
0.5:1_1h replicate 3 Dead targets (PI-positive)	2.85	27
0.5:1_1h replicate 3 Live targets (PI-negative)	97.2	922
0.5:1_1h replicate 3 FRET-shifted	14.1	130
0.5:1_2h replicate 1 Dead targets (PI-positive)	1.8	20
0.5:1_2h replicate 1 Live targets (PI-negative)	98	1089
0.5:1_2h replicate 1 FRET-shifted	19	207
0.5:1_2h replicate 2 Dead targets (PI-positive)	3.73	38
0.5:1_2h replicate 2 Live targets (PI-negative)	96.2	979
0.5:1_2h replicate 2 FRET-shifted	15.6	153
0.5:1_2h replicate 3 Dead targets (PI-positive)	4.62	34
0.5:1_2h replicate 3 Live targets (PI-negative)	95.1	700
0.5:1_2h replicate 3 FRET-shifted	17.4	122
0.5:1_3h replicate 1 Dead targets (PI-positive)	1.46	9
0.5:1_3h replicate 1 Live targets (PI-negative)	98.5	609
0.5:1_3h replicate 1 FRET-shifted	25.1	153
0.5:1_3h replicate 2 Dead targets (PI-positive)	3.48	30
0.5:1_3h replicate 2 Live targets (PI-negative)	96.5	832
0.5:1_3h replicate 2 FRET-shifted	25.2	210
0.5:1_3h replicate 3 Dead targets (PI-positive)	4.16	29
0.5:1_3h replicate 3 Live targets (PI-negative)	95.7	667
0.5:1_3h replicate 3 FRET-shifted	23.4	156
0.5:1_4h replicate 1 Dead targets (PI-positive)	4.03	23
0.5:1_4h replicate 1 Live targets (PI-negative)	96	548
0.5:1_4h replicate 1 FRET-shifted	26.1	143
0.5:1_4h replicate 2 Dead targets (PI-positive)	5.92	41
0.5:1_4h replicate 2 Live targets (PI-negative)	94.1	651
0.5:1_4h replicate 2 FRET-shifted	27.8	181
0.5:1_4h replicate 3 Dead targets (PI-positive)	5.29	41
0.5:1_4h replicate 3 Live targets (PI-negative)	94.7	734
0.5:1_4h replicate 3 FRET-shifted	23.8	175
0.5:1_5h replicate 1 Dead targets (PI-positive)	4.98	30
0.5:1_5h replicate 1 Live targets (PI-negative)	94.9	571
0.5:1_5h replicate 1 FRET-shifted	25.4	145
0.5:1_5h replicate 2 Dead targets (PI-positive)	3.81	25
0.5:1_5h replicate 2 Live targets (PI-negative)	96	630
0.5:1_5h replicate 2 FRET-shifted	25.1	158
0.5:1_5h replicate 3 Dead targets (PI-positive)	2.8	17
0.5:1_5h replicate 3 Live targets (PI-negative)	96.9	589
0.5:1_5h replicate 3 FRET-shifted	29	171
0.5:1_6h replicate 1 Dead targets (PI-positive)	2.92	18
0.5:1_6h replicate 1 Live targets (PI-negative)	97.1	599
0.5:1_6h replicate 1 FRET-shifted	28.5	171
0.5:1_6h replicate 2 Dead targets (PI-positive)	5.64	27
0.5:1_6h replicate 2 Live targets (PI-negative)	94.2	451
0.5:1_6h replicate 2 FRET-shifted	20.8	94
0.5:1_6h replicate 3 Dead targets (PI-positive)	4.8	27
0.5:1_6h replicate 3 Live targets (PI-negative)	95	535
0.5:1_6h replicate 3 FRET-shifted	24.3	130
0.5:1_8h replicate 1 Dead targets (PI-positive)	2.65	14
0.5:1_8h replicate 1 Live targets (PI-negative)	97	513
0.5:1_8h replicate 1 FRET-shifted	24.2	124
0.5:1_8h replicate 2 Dead targets (PI-positive)	4.97	22
0.5:1_8h replicate 2 Live targets (PI-negative)	94.8	420
0.5:1_8h replicate 2 FRET-shifted	17.1	72
0.5:1_8h replicate 3 Dead targets (PI-positive)	7.05	32
0.5:1_8h replicate 3 Live targets (PI-negative)	93	422
0.5:1_8h replicate 3 FRET-shifted	22.5	95
0.5:1_12h replicate 1 Dead targets (PI-positive)	5.92	17
0.5:1_12h replicate 1 Live targets (PI-negative)	94.1	270
0.5:1_12h replicate 1 FRET-shifted	9.63	26
0.5:1_12h replicate 2 Dead targets (PI-positive)	3.25	10
0.5:1_12h replicate 2 Live targets (PI-negative)	96.8	298
0.5:1_12h replicate 2 FRET-shifted	13.8	41
0.5:1_12h replicate 3 Dead targets (PI-positive)	5.76	16
0.5:1_12h replicate 3 Live targets (PI-negative)	93.5	260
0.5:1_12h replicate 3 FRET-shifted	7.31	19
0.5:1_16h replicate 1 Dead targets (PI-positive)	5.46	10
0.5:1_16h replicate 1 Live targets (PI-negative)	94.5	173
0.5:1_16h replicate 1 FRET-shifted	16.8	29
0.5:1_16h replicate 2 Dead targets (PI-positive)	8.02	13
0.5:1_16h replicate 2 Live targets (PI-negative)	92	149
0.5:1_16h replicate 2 FRET-shifted	17.4	26
0.5:1_16h replicate 3 Dead targets (PI-positive)	5.76	8
0.5:1_16h replicate 3 Live targets (PI-negative)	94.2	131
0.5:1_16h replicate 3 FRET-shifted	21.4	28
0.5:1_24h replicate 1 Dead targets (PI-positive)	7.3	13
0.5:1_24h replicate 1 Live targets (PI-negative)	92.7	165
0.5:1_24h replicate 1 FRET-shifted	18.2	30
0.5:1_24h replicate 2 Dead targets (PI-positive)	5.56	6
0.5:1_24h replicate 2 Live targets (PI-negative)	94.4	102
0.5:1_24h replicate 2 FRET-shifted	27.5	28
0.5:1_24h replicate 3 Dead targets (PI-positive)	8.82	3
0.5:1_24h replicate 3 Live targets (PI-negative)	91.2	31
0.5:1_24h replicate 3 FRET-shifted	16.1	5
1:1_1h replicate 1 Dead targets (PI-positive)	3.34	36
1:1_1h replicate 1 Live targets (PI-negative)	96.7	1043
1:1_1h replicate 1 FRET-shifted	21.3	222
1:1_1h replicate 2 Dead targets (PI-positive)	2.63	25
1:1_1h replicate 2 Live targets (PI-negative)	97.2	922
1:1_1h replicate 2 FRET-shifted	18	166
1:1_1h replicate 3 Dead targets (PI-positive)	1.18	2
1:1_1h replicate 3 Live targets (PI-negative)	98.8	167
1:1_1h replicate 3 FRET-shifted	12.6	21
1:1_2h replicate 1 Dead targets (PI-positive)	3.8	44
1:1_2h replicate 1 Live targets (PI-negative)	96.1	1113
1:1_2h replicate 1 FRET-shifted	27	301
1:1_2h replicate 2 Dead targets (PI-positive)	5.43	45
1:1_2h replicate 2 Live targets (PI-negative)	94.4	782
1:1_2h replicate 2 FRET-shifted	24.3	190
1:1_2h replicate 3 Dead targets (PI-positive)	3.84	34
1:1_2h replicate 3 Live targets (PI-negative)	96	851
1:1_2h replicate 3 FRET-shifted	22.7	193
1:1_3h replicate 1 Dead targets (PI-positive)	3.83	36
1:1_3h replicate 1 Live targets (PI-negative)	96.2	905
1:1_3h replicate 1 FRET-shifted	32.7	296
1:1_3h replicate 2 Dead targets (PI-positive)	4.16	40
1:1_3h replicate 2 Live targets (PI-negative)	95.5	918
1:1_3h replicate 2 FRET-shifted	31.6	290
1:1_3h replicate 3 Dead targets (PI-positive)	5.13	43
1:1_3h replicate 3 Live targets (PI-negative)	94.6	793
1:1_3h replicate 3 FRET-shifted	28.9	229
1:1_4h replicate 1 Dead targets (PI-positive)	6.76	54
1:1_4h replicate 1 Live targets (PI-negative)	92.7	741
1:1_4h replicate 1 FRET-shifted	32.1	238
1:1_4h replicate 2 Dead targets (PI-positive)	5.34	49
1:1_4h replicate 2 Live targets (PI-negative)	94.6	868
1:1_4h replicate 2 FRET-shifted	36.8	319
1:1_4h replicate 3 Dead targets (PI-positive)	6.31	45
1:1_4h replicate 3 Live targets (PI-negative)	93.5	667
1:1_4h replicate 3 FRET-shifted	28.9	193
1:1_5h replicate 1 Dead targets (PI-positive)	8.21	56
1:1_5h replicate 1 Live targets (PI-negative)	91.5	624
1:1_5h replicate 1 FRET-shifted	33.7	210
1:1_5h replicate 2 Dead targets (PI-positive)	7.2	59
1:1_5h replicate 2 Live targets (PI-negative)	92.7	760
1:1_5h replicate 2 FRET-shifted	38.4	292
1:1_5h replicate 3 Dead targets (PI-positive)	5.42	52
1:1_5h replicate 3 Live targets (PI-negative)	94.1	902
1:1_5h replicate 3 FRET-shifted	38	343
1:1_6h replicate 1 Dead targets (PI-positive)	5.72	47
1:1_6h replicate 1 Live targets (PI-negative)	94	772
1:1_6h replicate 1 FRET-shifted	39.2	303
1:1_6h replicate 2 Dead targets (PI-positive)	6.99	43
1:1_6h replicate 2 Live targets (PI-negative)	93	572
1:1_6h replicate 2 FRET-shifted	38.1	218
1:1_6h replicate 3 Dead targets (PI-positive)	5.41	47
1:1_6h replicate 3 Live targets (PI-negative)	94.4	819
1:1_6h replicate 3 FRET-shifted	33.8	277
1:1_8h replicate 1 Dead targets (PI-positive)	7.5	54
1:1_8h replicate 1 Live targets (PI-negative)	92.1	663
1:1_8h replicate 1 FRET-shifted	35.4	235
1:1_8h replicate 2 Dead targets (PI-positive)	5.85	35
1:1_8h replicate 2 Live targets (PI-negative)	94	562
1:1_8h replicate 2 FRET-shifted	29.5	166
1:1_8h replicate 3 Dead targets (PI-positive)	7.62	51
1:1_8h replicate 3 Live targets (PI-negative)	92.1	616
1:1_8h replicate 3 FRET-shifted	28.9	178
1:1_12h replicate 1 Dead targets (PI-positive)	16.7	6
1:1_12h replicate 1 Live targets (PI-negative)	83.3	30
1:1_12h replicate 1 FRET-shifted	20	6
1:1_12h replicate 2 Dead targets (PI-positive)	9.17	31
1:1_12h replicate 2 Live targets (PI-negative)	90.5	306
1:1_12h replicate 2 FRET-shifted	17.6	54
1:1_12h replicate 3 Dead targets (PI-positive)	7.04	30
1:1_12h replicate 3 Live targets (PI-negative)	92.7	395
1:1_12h replicate 3 FRET-shifted	17.2	68
1:1_16h replicate 1 Dead targets (PI-positive)	8.89	20
1:1_16h replicate 1 Live targets (PI-negative)	90.7	204
1:1_16h replicate 1 FRET-shifted	18.6	38
1:1_16h replicate 2 Dead targets (PI-positive)	6.06	8
1:1_16h replicate 2 Live targets (PI-negative)	93.2	123
1:1_16h replicate 2 FRET-shifted	22	27
1:1_16h replicate 3 Dead targets (PI-positive)	4.62	8
1:1_16h replicate 3 Live targets (PI-negative)	94.8	164
1:1_16h replicate 3 FRET-shifted	18.9	31
1:1_24h replicate 1 Dead targets (PI-positive)	6.3	8
1:1_24h replicate 1 Live targets (PI-negative)	92.9	118
1:1_24h replicate 1 FRET-shifted	23.7	28
1:1_24h replicate 2 Dead targets (PI-positive)	5.31	6
1:1_24h replicate 2 Live targets (PI-negative)	94.7	107
1:1_24h replicate 2 FRET-shifted	29.9	32
1:1_24h replicate 3 Dead targets (PI-positive)	6.62	10
1:1_24h replicate 3 Live targets (PI-negative)	93.4	141
1:1_24h replicate 3 FRET-shifted	28.4	40
4:1_1h replicate 1 Dead targets (PI-positive)	5.67	79
4:1_1h replicate 1 Live targets (PI-negative)	93.8	1307
4:1_1h replicate 1 FRET-shifted	26.7	349
4:1_1h replicate 2 Dead targets (PI-positive)	5.95	102
4:1_1h replicate 2 Live targets (PI-negative)	93.8	1607
4:1_1h replicate 2 FRET-shifted	25.6	411
4:1_1h replicate 3 Dead targets (PI-positive)	4.92	70
4:1_1h replicate 3 Live targets (PI-negative)	94.3	1342
4:1_1h replicate 3 FRET-shifted	27.3	367
4:1_2h replicate 1 Dead targets (PI-positive)	6.74	76
4:1_2h replicate 1 Live targets (PI-negative)	93.2	1050
4:1_2h replicate 1 FRET-shifted	31.8	334
4:1_2h replicate 2 Dead targets (PI-positive)	5.03	70
4:1_2h replicate 2 Live targets (PI-negative)	94.8	1321
4:1_2h replicate 2 FRET-shifted	26.3	347
4:1_2h replicate 3 Dead targets (PI-positive)	5.93	74
4:1_2h replicate 3 Live targets (PI-negative)	93.8	1171
4:1_2h replicate 3 FRET-shifted	29	340
4:1_3h replicate 1 Dead targets (PI-positive)	5.95	53
4:1_3h replicate 1 Live targets (PI-negative)	93.7	835
4:1_3h replicate 1 FRET-shifted	34.9	291
4:1_3h replicate 2 Dead targets (PI-positive)	5.35	69
4:1_3h replicate 2 Live targets (PI-negative)	94.3	1216
4:1_3h replicate 2 FRET-shifted	32	389
4:1_3h replicate 3 Dead targets (PI-positive)	4.48	52
4:1_3h replicate 3 Live targets (PI-negative)	95.3	1107
4:1_3h replicate 3 FRET-shifted	35.9	397
4:1_4h replicate 1 Dead targets (PI-positive)	6.91	82
4:1_4h replicate 1 Live targets (PI-negative)	93	1103
4:1_4h replicate 1 FRET-shifted	38.3	423
4:1_4h replicate 2 Dead targets (PI-positive)	5.11	21
4:1_4h replicate 2 Live targets (PI-negative)	94.9	390
4:1_4h replicate 2 FRET-shifted	27.4	107
4:1_4h replicate 3 Dead targets (PI-positive)	5.71	59
4:1_4h replicate 3 Live targets (PI-negative)	94	972
4:1_4h replicate 3 FRET-shifted	34.4	334
4:1_5h replicate 1 Dead targets (PI-positive)	6.32	54
4:1_5h replicate 1 Live targets (PI-negative)	93.2	797
4:1_5h replicate 1 FRET-shifted	50.7	404
4:1_5h replicate 2 Dead targets (PI-positive)	9.99	90
4:1_5h replicate 2 Live targets (PI-negative)	89.9	810
4:1_5h replicate 2 FRET-shifted	43.6	353
4:1_5h replicate 3 Dead targets (PI-positive)	6.81	67
4:1_5h replicate 3 Live targets (PI-negative)	93.1	916
4:1_5h replicate 3 FRET-shifted	41.8	383
4:1_6h replicate 1 Dead targets (PI-positive)	8.7	100
4:1_6h replicate 1 Live targets (PI-negative)	91.3	1050
4:1_6h replicate 1 FRET-shifted	57.8	607
4:1_6h replicate 2 Dead targets (PI-positive)	6.99	60
4:1_6h replicate 2 Live targets (PI-negative)	92.8	796
4:1_6h replicate 2 FRET-shifted	56.5	450
4:1_6h replicate 3 Dead targets (PI-positive)	9.2	72
4:1_6h replicate 3 Live targets (PI-negative)	90.8	711
4:1_6h replicate 3 FRET-shifted	50.9	362
4:1_8h replicate 1 Dead targets (PI-positive)	9.12	56
4:1_8h replicate 1 Live targets (PI-negative)	90.7	557
4:1_8h replicate 1 FRET-shifted	58.2	324
4:1_8h replicate 2 Dead targets (PI-positive)	9.89	54
4:1_8h replicate 2 Live targets (PI-negative)	90.1	492
4:1_8h replicate 2 FRET-shifted	58.5	288
4:1_8h replicate 3 Dead targets (PI-positive)	11.5	79
4:1_8h replicate 3 Live targets (PI-negative)	88.5	605
4:1_8h replicate 3 FRET-shifted	53.7	325
4:1_12h replicate 1 Dead targets (PI-positive)	31.6	36
4:1_12h replicate 1 Live targets (PI-negative)	68.4	78
4:1_12h replicate 1 FRET-shifted	29.5	23
4:1_12h replicate 2 Dead targets (PI-positive)	35.4	40
4:1_12h replicate 2 Live targets (PI-negative)	63.7	72
4:1_12h replicate 2 FRET-shifted	27.8	20
4:1_12h replicate 3 Dead targets (PI-positive)	36.8	42
4:1_12h replicate 3 Live targets (PI-negative)	63.2	72
4:1_12h replicate 3 FRET-shifted	23.6	17
4:1_16h replicate 1 Dead targets (PI-positive)	16	4
4:1_16h replicate 1 Live targets (PI-negative)	84	21
4:1_16h replicate 1 FRET-shifted	9.52	2
4:1_16h replicate 2 Dead targets (PI-positive)	17.6	3
4:1_16h replicate 2 Live targets (PI-negative)	82.4	14
4:1_16h replicate 2 FRET-shifted	21.4	3
4:1_16h replicate 3 Dead targets (PI-positive)	15.2	5
4:1_16h replicate 3 Live targets (PI-negative)	84.8	28
4:1_16h replicate 3 FRET-shifted	21.4	6
4:1_24h replicate 1 Dead targets (PI-positive)	12.5	7
4:1_24h replicate 1 Live targets (PI-negative)	87.5	49
4:1_24h replicate 1 FRET-shifted	26.5	13
4:1_24h replicate 2 Dead targets (PI-positive)	8.82	3
4:1_24h replicate 2 Live targets (PI-negative)	91.2	31
4:1_24h replicate 2 FRET-shifted	9.68	3
4:1_24h replicate 3 Dead targets (PI-positive)	15.8	3
4:1_24h replicate 3 Live targets (PI-negative)	84.2	16
4:1_24h replicate 3 FRET-shifted	18.8	3
10:1_1h replicate 1 Dead targets (PI-positive)	6.34	95
10:1_1h replicate 1 Live targets (PI-negative)	93.5	1401
10:1_1h replicate 1 FRET-shifted	28.8	404
10:1_1h replicate 2 Dead targets (PI-positive)	5.33	71
10:1_1h replicate 2 Live targets (PI-negative)	94.3	1257
10:1_1h replicate 2 FRET-shifted	31.5	396
10:1_1h replicate 3 Dead targets (PI-positive)	5.72	92
10:1_1h replicate 3 Live targets (PI-negative)	94	1511
10:1_1h replicate 3 FRET-shifted	36.4	550
10:1_2h replicate 1 Dead targets (PI-positive)	4.75	60
10:1_2h replicate 1 Live targets (PI-negative)	95	1199
10:1_2h replicate 1 FRET-shifted	31.5	378
10:1_2h replicate 2 Dead targets (PI-positive)	5.91	64
10:1_2h replicate 2 Live targets (PI-negative)	94	1018
10:1_2h replicate 2 FRET-shifted	31.2	318
10:1_2h replicate 3 Dead targets (PI-positive)	4.4	46
10:1_2h replicate 3 Live targets (PI-negative)	95.4	998
10:1_2h replicate 3 FRET-shifted	32.7	326
10:1_3h replicate 1 Dead targets (PI-positive)	4.56	35
10:1_3h replicate 1 Live targets (PI-negative)	95.2	730
10:1_3h replicate 1 FRET-shifted	32.7	239
10:1_3h replicate 2 Dead targets (PI-positive)	5.54	54
10:1_3h replicate 2 Live targets (PI-negative)	94.2	918
10:1_3h replicate 2 FRET-shifted	34.1	313
10:1_3h replicate 3 Dead targets (PI-positive)	8.84	83
10:1_3h replicate 3 Live targets (PI-negative)	90.8	853
10:1_3h replicate 3 FRET-shifted	37.9	323
10:1_4h replicate 1 Dead targets (PI-positive)	6.8	55
10:1_4h replicate 1 Live targets (PI-negative)	93.2	754
10:1_4h replicate 1 FRET-shifted	36.7	277
10:1_4h replicate 2 Dead targets (PI-positive)	4.76	40
10:1_4h replicate 2 Live targets (PI-negative)	95.1	800
10:1_4h replicate 2 FRET-shifted	40.5	324
10:1_4h replicate 3 Dead targets (PI-positive)	8.23	65
10:1_4h replicate 3 Live targets (PI-negative)	91.6	724
10:1_4h replicate 3 FRET-shifted	44.6	323
10:1_5h replicate 1 Dead targets (PI-positive)	7.55	44
10:1_5h replicate 1 Live targets (PI-negative)	92.1	537
10:1_5h replicate 1 FRET-shifted	36.7	197
10:1_5h replicate 2 Dead targets (PI-positive)	5.92	50
10:1_5h replicate 2 Live targets (PI-negative)	94	793
10:1_5h replicate 2 FRET-shifted	45.4	360
10:1_5h replicate 3 Dead targets (PI-positive)	8.18	81
10:1_5h replicate 3 Live targets (PI-negative)	91.8	909
10:1_5h replicate 3 FRET-shifted	51.9	472
10:1_6h replicate 1 Dead targets (PI-positive)	14.5	110
10:1_6h replicate 1 Live targets (PI-negative)	85.5	651
10:1_6h replicate 1 FRET-shifted	45.2	294
10:1_6h replicate 2 Dead targets (PI-positive)	9.59	61
10:1_6h replicate 2 Live targets (PI-negative)	90.4	575
10:1_6h replicate 2 FRET-shifted	45.6	262
10:1_6h replicate 3 Dead targets (PI-positive)	12.9	88
10:1_6h replicate 3 Live targets (PI-negative)	87.1	593
10:1_6h replicate 3 FRET-shifted	53.8	319
10:1_8h replicate 1 Dead targets (PI-positive)	12.1	42
10:1_8h replicate 1 Live targets (PI-negative)	87.9	305
10:1_8h replicate 1 FRET-shifted	53.8	164
10:1_8h replicate 2 Dead targets (PI-positive)	12.6	37
10:1_8h replicate 2 Live targets (PI-negative)	87.4	257
10:1_8h replicate 2 FRET-shifted	52.9	136
10:1_8h replicate 3 Dead targets (PI-positive)	13.3	24
10:1_8h replicate 3 Live targets (PI-negative)	86.7	157
10:1_8h replicate 3 FRET-shifted	53.5	84
10:1_12h replicate 1 Dead targets (PI-positive)	56.7	68
10:1_12h replicate 1 Live targets (PI-negative)	43.3	52
10:1_12h replicate 1 FRET-shifted	40.4	21
10:1_12h replicate 2 Dead targets (PI-positive)	52.4	44
10:1_12h replicate 2 Live targets (PI-negative)	47.6	40
10:1_12h replicate 2 FRET-shifted	22.5	9
10:1_12h replicate 3 Dead targets (PI-positive)	53.1	51
10:1_12h replicate 3 Live targets (PI-negative)	46.9	45
10:1_12h replicate 3 FRET-shifted	22.2	10
10:1_16h replicate 1 Dead targets (PI-positive)	15	3
10:1_16h replicate 1 Live targets (PI-negative)	85	17
10:1_16h replicate 1 FRET-shifted	23.5	4
10:1_16h replicate 2 Dead targets (PI-positive)	18.8	6
10:1_16h replicate 2 Live targets (PI-negative)	81.2	26
10:1_16h replicate 2 FRET-shifted	11.5	3
10:1_16h replicate 3 Dead targets (PI-positive)	0	0
10:1_16h replicate 3 Live targets (PI-negative)	100	28
10:1_16h replicate 3 FRET-shifted	7.14	2
10:1_24h replicate 1 Dead targets (PI-positive)	8.33	6
10:1_24h replicate 1 Live targets (PI-negative)	91.7	66
10:1_24h replicate 1 FRET-shifted	9.09	6
10:1_24h replicate 2 Dead targets (PI-positive)	16.7	8
10:1_24h replicate 2 Live targets (PI-negative)	83.3	40
10:1_24h replicate 2 FRET-shifted	5	2
10:1_24h replicate 3 Dead targets (PI-positive)	12.5	2
10:1_24h replicate 3 Live targets (PI-negative)	87.5	14
10:1_24h replicate 3 FRET-shifted	0	0

## Sheet: SupplFig4
Sample	cell-level spike (Ova minigene frequency per million reads)	DNA-level spike (Ova minigene frequency per million reads)
1 in 100	37783.5	38999.8
1 in 1000	5770.92	12653.1
1 in 10000	7233.02	9987.06

## Sheet: SupplFig7
Sample	%FRET-shifted
EL4-MiddleinOva(16aa-Left)_only	0.6
EL4-MiddleinOva(16aa-Middle)_only	0.59
EL4-MiddleinOva(16aa-Right)_only	0.57
EL4-MiddleinOva(40aa)_only	0.49
EL4-Middleinhgp1TechnicalReplicate(16aa-Left)_only	0.64
EL4-Middleinhgp1TechnicalReplicate(40aa)_only	2.45
OTI-CTL+EL4-MiddleinOva(16aa-Left)_TechnicalReplicate1	33.2
OTI-CTL+EL4-MiddleinOva(16aa-Left)_TechnicalReplicate2	34.3
OTI-CTL+EL4-MiddleinOva(16aa-Left)_TechnicalReplicate3	37.9
OTI-CTL+EL4-MiddleinOva(16aa-Middle)_TechnicalReplicate1	29.2
OTI-CTL+EL4-MiddleinOva(16aa-Middle)_TechnicalReplicate2	30.1
OTI-CTL+EL4-MiddleinOva(16aa-Middle)_TechnicalReplicate3	31.2
OTI-CTL+EL4-MiddleinOva(16aa-Right)_TechnicalReplicate1	41.8
OTI-CTL+EL4-MiddleinOva(16aa-Right)_TechnicalReplicate2	37.9
OTI-CTL+EL4-MiddleinOva(16aa-Right)_TechnicalReplicate3	42.3
OTI-CTL+EL4-MiddleinOva(40aa)_TechnicalReplicate1	28.9
OTI-CTL+EL4-MiddleinOva(40aa)_TechnicalReplicate2	25.9
OTI-CTL+EL4-MiddleinOva(40aa)_TechnicalReplicate3	28
OTI-CTL+EL4-Middleinhgp1TechnicalReplicate(40aa)_TechnicalReplicate1	3.66
OTI-CTL+EL4-Middleinhgp1TechnicalReplicate(40aa)_TechnicalReplicate2	3.99
OTI-CTL+EL4-Middleinhgp1TechnicalReplicate(40aa)_TechnicalReplicate3	3.29

## Sheet: SupplFig8
	BL6	OT-I	pmel-1 TCR	1:3 pmel-1 TCR:BL6 + hgp100 minigene targets (%FRET-shift)	1:30 pmel-1 TCR:BL6 + hgp100 minigene targets (%FRET-shift)	1:300 pmel-1 TCR:BL6 + hgp100 minigene targets (%FRET-shift)	1:3,000 pmel-1 TCR:BL6 + hgp100 minigene targets (%FRET-shift)
Co-culture replicate 1	1.99	2.34	32.4	14.6	7.44	4.3	3.89
Co-culture replicate 2	1.71	1.9	34	15.4	8	7.32	3.93
Co-culture replicate 3	1.69	2.04	25.9	19.6	7.74	4.15	3.72
	BL6	OT-I	pmel-1 TCR	1:3 OT-I:BL6 + Ova minigene targets (%FRET-shift)	1:30 OT-I:BL6 + Ova minigene targets (%FRET-shift)	1:300 OT-I:BL6 + Ova minigene targets (%FRET-shift)	1:3,000 OT-I:BL6 + Ova minigene targets (%FRET-shift)
Co-culture replicate 1	1.37	54.1	0.3	22	4.96	2.4	2.29
Co-culture replicate 2	1.28	69.9	0.29	16.2	5.71	2.82	2.36
Co-culture replicate 3	1.18	63.4	0.3	18.7	6.09	2.27	2.15
